# Supplementary material for: Behavioural Effects of Adult Vitamin D Deficiency in BALB/c Mice Are not Associated with Proliferation or Survival of Neurons in the Adult Hippocampus
Source: PLoS One. 2016 Apr 4;11(4):e0152328. doi: 10.1371/journal.pone.0152328 (PMC4820224; doi:10.1371/journal.pone.0152328)
Supplement: S1 File — Raw Data A Activity Monitors in S1 File. Raw Data B Forced Swim Test in S1 File. Raw Data C Ki67 Cell Counts in S1 File. Raw Data D Neurogenesis in S1 File. Raw Data E Running Wheels in S1 File. Raw Data F Serum vitamin D in S1 File. Raw Data G DCX Cell counts in S1 File. (ZIP) [file pone.0152328.s001.zip]

Archive with 7 entries (7 files):
- Rawdata A Activity Monitors.sav
- Rawdata B Forced Swim Test.sav
- Rawdata C Ki67 Cell Counts.sav
- Rawdata D Neurogenesis.sav
- Rawdata E Running Wheels.sav
- Rawdata F Serum vitamin D.sav
- Rawdata G DCX.sav
